# Supplementary material for: Recycling of Polyurethane via Mechanocatalytic Methanolysis/Hydrolysis
Source: ChemSusChem. 2025 Apr 9;18(12):e202500253. doi: 10.1002/cssc.202500253 (PMC12175035; doi:10.1002/cssc.202500253)
Supplement: Supplementary file 1 — Supplementary Material [file CSSC-18-e202500253-s001.zip]

Archive with 2 entries (2 files):
- cssc202500253-sup-0001-SuppData-S1.pdf
- cssc202500253-sup-0002-SuppData-S2.pdf
